# Supplementary material for: Classification-based genomic prediction for early identification of high-yielding and stable soybean genotypes
Source: Front Plant Sci. 2026 Apr 29;17:1770360. doi: 10.3389/fpls.2026.1770360 (PMC13168174; doi:10.3389/fpls.2026.1770360)
Supplement: Supplementary Table 1 — Genetic diversity analysis of top- and bottom-yielding selected genotype sets relative to the unselected population.aSelection indicates whether genotypes were selected from the highest-performing (“Top”) or lowest-performing (“Bottom”) fraction based on predicted yield. bCutoff represents the proportion of genotypes selected (e.g., Top 10% or Bottom 20%). cAverage predicted MSI value (GBLUP) and average predicted probability of being high-yielding (GLMNet and RF) to each selected subset across methods. dPCA Dispersion Ratio is the relative spread of selected genotypes in genomic principal component space compared with the unselected population; values <1 indicate reduced diversity, whereas values ≥ 1 indicate similar or broader diversity. ePCA Coverage Ratio reflects the proportion of the total genomic PCA space occupied by the full population that is represented by the selected subset, providing a measure of genetic breadth. fGenomic Relationship Matrix (GRM) Diversity Ratio represents the relative genetic diversity based on the GRM, calculated as 1 minus mean relatedness; higher values indicate greater genetic diversity retained among selected genotypes relative to the unselected population. [file Table1.xlsx]

## Sheet: Supplementary Table 1
Model	Selection	Cutoff	Mean MSI	PCA Dispersion Ratio	PCA Coverage Ratio	GRM Diversity
GBLUP	Bottom	0.1	-23.7	0.8	0.26	0.78
GBLUP	Bottom	0.2	-21.4	0.94	0.4	0.84
GBLUP	Bottom	0.3	-19.8	1.05	0.55	0.89
GBLUP	Top	0.1	-0.86	0.56	0.31	0.71
GBLUP	Top	0.2	-2.82	0.54	0.52	0.82
GBLUP	Top	0.3	-4.29	0.61	0.72	0.9
RF	Bottom	0.1	0.01	0.98	0.13	0.65
RF	Bottom	0.2	0.02	1.31	0.23	0.8
RF	Bottom	0.3	0.02	1.7	0.39	0.88
RF	Top	0.1	0.71	0.53	0.28	0.64
RF	Top	0.2	0.57	0.51	0.49	0.76
RF	Top	0.3	0.46	0.52	0.69	0.86
GLMNet	Bottom	0.1	0.01	0.72	0.23	0.73
GLMNet	Bottom	0.2	0.03	0.97	0.4	0.84
GLMNet	Bottom	0.3	0.03	1.2	0.52	0.9
GLMNet	Top	0.1	0.87	0.54	0.3	0.68
GLMNet	Top	0.2	0.68	0.53	0.53	0.79
GLMNet	Top	0.3	0.51	0.54	0.69	0.87
